# Supplementary material for: Comparing the Differences in Adverse Events among Chimeric Antigen Receptor T-Cell Therapies: A Real-World Pharmacovigilance Study
Source: Pharmaceuticals (Basel). 2024 Aug 5;17(8):1025. doi: 10.3390/ph17081025 (PMC11359317; doi:10.3390/ph17081025)
Supplement: Supplementary file 1 [file pharmaceuticals-17-01025-s001.zip]

Archive with 1 entries (1 files):
- pharmaceuticals-3122706-supplementary.pdf
